# Supplementary material for: From Guidelines to Practice: Case-Based Teaching Module to Improve MASLD Screening in Diabetes Care for Internal Medicine Residents
Source: MedEdPORTAL. 2026 Mar 24;22:11586. doi: 10.15766/mep_2374-8265.11586 (PMC13008821; doi:10.15766/mep_2374-8265.11586)
Supplement: Supplementary file 1 — MASLD Screening Education Module.pptxMASLD Survey.docx [file mep_2374-8265.11586-s001.zip]

Archive with 3 entries (3 files):
- B. MASLD Survey.docx
- A. MASLD Screening Education Module.pptx
- _Educational Summary Report_11586.pdf
